# Supplementary material for: Intranasal Dexmedetomidine as Sedative for Medical Imaging in Young Children: A Systematic Review to Provide a Roadmap for an Evidence-Guided Clinical Protocol
Source: Children (Basel). 2022 Aug 28;9(9):1310. doi: 10.3390/children9091310 (PMC9498011; doi:10.3390/children9091310)
Supplement: Supplementary file 1 [file children-09-01310-s001.zip]

Archive with 1 entries (1 files):
- children-1894539-supplementary.pdf
